# Supplementary material for: Heterologous expression of Aspergillus aculeatus endo-polygalacturonase in Pichia pastoris by high cell density fermentation and its application in textile scouring
Source: BMC Biotechnol. 2017 Feb 16;17:15. doi: 10.1186/s12896-017-0334-9 (PMC5314705; doi:10.1186/s12896-017-0334-9)
Supplement: Additional file 1: — Effect of pH on EndoPG activity. Effect of temperature on EndoPG activity. Effect of pH on stability of EndoPG activity. Effect of temperature (20–60 °C) on stability of EndoPG activity. RAW data of enzyme activities were calculated and showed as volumetric activity (U/ml) and % relative activity. Standard deviations (SD) were calculated from volumetric activity. (XLS 40 kb) [file 12896_2017_334_MOESM1_ESM.xls]

## Sheet: Sheet1
Effect of pH on EndoPG
pH	DF	Blank			Avg Blank (To)	Abs. Sample (T1)			Gal. Acid (µmol)			Activity (Unit/ml)			% Activity			Avg. Activity (U/ml)	Avg % Activity	SD
		1	2	3		1	2	3	1	2	3	1	2	3	1	2	3
2.5	1	0.124601	0.122971	0.128901	0.125491	0.159764	0.144458	0.14797	0.0571886	0.0359801	0.0408472	0.285943	0.1799	0.204236	0.128948	0.0811274	0.0921018	0.22336	0.100726	0.0250496
3	1	0.0760509	0.0803693	0.0784869	0.0783024	0.161216	0.132457	0.142422	0.124586	0.0847373	0.0985443	0.622928	0.423687	0.492722	0.280914	0.191065	0.222196	0.513112	0.231392	0.045625
3.5	20	0.132955	0.12914	0.134595	0.13223	0.560173	0.583304	0.559684	0.602665	0.634715	0.601987	60.2665	63.4715	60.1987	27.1776	28.6229	27.147	61.3122	27.6492	0.843429
4	30	0.156581	0.156189	0.157876	0.156882	0.903244	0.869609	0.929745	1.04387	0.997265	1.08059	156.581	149.59	162.089	70.6112	67.4586	73.0951	156.086	70.3883	2.82486
4	30	0.192608	0.180468	0.189356	0.187477	0.869543	0.891256	0.883753	0.954782	0.984867	0.97447	143.217	147.73	146.171	64.5849	66.62	65.9167	145.706	65.7072	1.03361
4.5	40	0.186011	0.174261	0.177811	0.179361	0.869866	0.862484	0.891592	0.966474	0.956246	0.996578	193.295	191.249	199.316	87.1677	86.2452	89.8829	194.62	87.7653	1.89102
5	40	0.188456	0.182105	0.186329	0.18563	0.963943	0.97824	0.994266	1.08814	1.10795	1.13016	217.629	221.591	226.032	98.1413	99.928	101.931	221.75	100	1.89578
5.5	30	0.191198	0.184003	0.185847	0.187016	0.800357	0.781837	0.760469	0.859555	0.833893	0.804286	128.933	125.084	120.643	58.1434	56.4075	54.4048	124.887	56.3186	1.87089
6	20	0.199224	0.204182	0.212656	0.205354	0.633654	0.61672	0.644783	0.60316	0.579695	0.61858	60.316	57.9695	61.858	27.1999	26.1418	27.8953	60.0478	27.079	0.883004
Effect of temperature on EndoPG
Sample	Temp (°C)	EndoPG			Avg. Blank (To)	Abs. Sample (T1)			Gal. Acid (µmol)			Activity (Unit/ml)			% Activity			Avg. Activity (U/ml)	SD
		1	2	3		1	2	3	1	2	3	1	2	3	1	2	3
	30	0.189693	0.194402	0.195851	0.193316	0.586603	0.591185	0.587596	0.504952	0.510866	0.506233	151.486	153.26	151.87	51.1912	51.7907	51.3211	51.4343	0.315413
	40	0.165628	0.176644	0.170417	0.170897	0.687915	0.673815	0.689967	0.664626	0.64643	0.667273	199.388	193.929	200.182	67.3787	65.534	67.647	66.8532	1.15034
EndoPG	50	0.13438	0.140181	0.130969	0.135177	0.904632	0.912889	0.887104	0.990393	1.00105	0.967772	295.921			100	100	100	100	0
	60	0.209002	0.208765	0.209475	0.209081	0.887023	0.920354	0.951997	0.872296	0.915309	0.956144	261.689	274.593	286.843	88.4319	92.7925	96.9323	92.7189	4.25067
	70	0.211609	0.211462	0.214916	0.212662	0.775455	0.792127	0.772582	0.723696	0.745212	0.719989	217.109	223.564	215.997	73.3671	75.5484	72.9913	73.9689	1.38069
	80	0.215686	0.222681	0.21232	0.216896	0.71283	0.776373	0.810629	0.637416	0.719418	0.763626	191.225	215.825	229.088	64.6202	72.9334	77.4151	71.6562	6.49236
Effect of pH on stability of EndoPG
pH	Time (h)	DF	Blank			Avg Blank (To)	Abs. Sample (T1)			Gal. Acid (µmol)			Activity (Unit/ml)			% Activity			Avg. Activity (U/ml)	Avg % Activity	SD
			1	2	3		1	2	3	1	2	3	1	2	3	1	2	3
	0	500	0.198857	0.206574	0.203179	0.20287	1.01238	1.06894	1.09482	1.13137	1.20974	1.2456	2828.44	3024.34	3114	100			2988.92	100	0
2	24	500	0.198857	0.206574	0.203179	0.20287	1.14719	1.22491	1.14719	1.31816	1.42585	1.31816	3295.4	3564.63	3295.4	110.254	119.261	110.254	3385.14	100	5.2007
3	24	500	0.198857	0.206574	0.203179	0.20287	1.11369	1.20152	1.11369	1.27174	1.39345	1.27174	3179.36	3483.63	3179.36	106.371	116.551	106.371	3280.78	100	5.87736
4	24	500	0.198857	0.206574	0.203179	0.20287	0.97701	1.00847	0.97701	1.08236	1.12595	1.08236	2705.9	2814.87	2705.9	90.531	94.1765	90.531	2742.22	91.7462	2.10477
5	24	500	0.198857	0.206574	0.203179	0.20287	0.990084	1.00139	1.00139	1.10048	1.11615	1.11615	2751.19	2790.37	2790.37	92.0462	93.3569	93.3569	2777.31	92.92	0.756694
6	24	500	0.198857	0.206574	0.203179	0.20287	0.893988	0.929985	0.909985	0.967324	1.0172	0.98949	2418.31	2543.01	2473.72	80.909	85.0809	82.763	2478.35	82.9177	2.09025
7	24	500	0.198857	0.206574	0.203179	0.20287	0.607628	0.640816	0.620816	0.570539	0.616524	0.588812	1426.35	1541.31	1472.03	47.7211	51.5674	49.2495	1479.9	49.5127	1.93662
8	24	500	0.198857	0.206574	0.203179	0.20287	0.381809	0.398564	0.390809	0.25764	0.280857	0.270111	644.1	702.142	675.277	21.5496	23.4914	22.5926	673.84	22.5445	0.971834
9	24	500	0.198857	0.206574	0.203179	0.20287	0.323704	0.320207	0.323704	0.177129	0.172284	0.177129	442.822	430.71	442.822	14.8154	14.4102	14.8154	438.784	14.6803	0.233962
Effects of temperature on stability of EndoPG (20 degree C)
Sample	Time (h)	DF	Blank			Avg Blank (To)	Abs. Sample (T1)			Gal. Acid (µmol)			Activity (Unit/ml)			% Activity			Avg. Activity (U/ml)	Avg % Activity	SD
			1	2	3		1	2	3	1	2	3	1	2	3	1	2	3
EndoPG	0	60	0.198857	0.206574	0.203179	0.20287	1.01238	1.06894	1.09482	1.13137	1.20974	1.2456	339.412	362.921	373.68	100			358.671	100	0
	0.5	60	0.198857	0.206574	0.203179	0.20287	1.04034	1.04611	1.04611	1.17011	1.17811	1.17811	351.033	353.433	353.433	97.8705	98.5395	98.5395	352.633	98.3165	0.386245
	1	60	0.198857	0.206574	0.203179	0.20287	1.05662	1.06771	1.05662	1.19268	1.20804	1.19268	357.803	362.411	357.803	99.758	101.043	99.758	359.339	100.186	0.741795
	1.5	60	0.198857	0.206574	0.203179	0.20287	1.02317	1.0156	1.02317	1.14632	1.13583	1.14632	343.895	340.75	343.895	95.8802	95.0036	95.8802	342.846	95.588	0.506127
	2	60	0.198857	0.206574	0.203179	0.20287	1.0043	1.0091	1.0043	1.12017	1.12682	1.12017	336.052	338.046	336.052	93.6937	94.2497	93.6937	336.717	93.879	0.321014
	2.5	60	0.198857	0.206574	0.203179	0.20287	1.03678	1.04295	1.04295	1.16518	1.17373	1.17373	349.555	352.119	352.119	97.4584	98.1734	98.1734	351.265	97.9351	0.412791
	3	60	0.198857	0.206574	0.203179	0.20287	1.00721	1.00534	1.00721	1.12421	1.12162	1.12421	337.262	336.485	337.262	94.0312	93.8143	94.0312	337.003	93.9589	0.125188
Effects of temperature on stability of EndoPG (30 degree C)
Sample	Time (h)	DF	Blank			Avg Blank (To)	Abs. Sample (T1)			Gal. Acid (µmol)			Activity (Unit/ml)			% Activity			Avg. Activity (U/ml)	Avg % Activity	SD
			1	2	3		1	2	3	1	2	3	1	2	3	1	2	3
EndoPG	0	60	0.198857	0.206574	0.203179	0.20287	1.01238	1.06894	1.09482	1.13137	1.20974	1.2456	339.412	362.921	373.68	100			358.671	100	0
	0.5	60	0.198857	0.206574	0.203179	0.20287	1.02183	1.04218	1.04218	1.14447	1.17266	1.17266	343.341	351.798	351.798	95.7259	98.0837	98.0837	348.979	97.2978	1.36131
	1	60	0.198857	0.206574	0.203179	0.20287	1.06319	1.03906	1.03906	1.20177	1.16834	1.16834	360.532	350.502	350.502	100.519	97.7225	97.7225	353.846	98.6546	1.61447
	1.5	60	0.198857	0.206574	0.203179	0.20287	1.00579	1.01958	1.00579	1.12224	1.14134	1.12224	336.672	342.402	336.672	93.8666	95.4641	93.8666	338.582	94.3991	0.922371
	2	60	0.198857	0.206574	0.203179	0.20287	0.980049	0.992611	0.980049	1.08657	1.10398	1.08657	325.972	331.194	325.972	90.8832	92.3391	90.8832	327.712	91.3685	0.840547
	2.5	60	0.198857	0.206574	0.203179	0.20287	1.02966	1.01995	1.01995	1.15531	1.14186	1.14186	346.594	342.557	342.557	96.6328	95.5073	95.5073	343.903	95.8825	0.649789
	3	60	0.198857	0.206574	0.203179	0.20287	1.01006	1.08224	1.08224	1.12816	1.22817	1.22817	338.447	368.451	368.451	94.3614	102.727	102.727	358.449	99.9382	4.82964
Effects of temperature on stability of EndoPG (40 degree C)
Sample	Time (h)	DF	Blank			Avg Blank (To)	Abs. Sample (T1)			Gal. Acid (µmol)			Activity (Unit/ml)			% Activity			Avg. Activity (U/ml)	Avg % Activity	SD
			1	2	3		1	2	3	1	2	3	1	2	3	1	2	3
EndoPG	0	60	0.198857	0.206574	0.203179	0.20287	1.01238	1.06894	1.09482	1.13137	1.20974	1.2456	339.412	362.921	373.68	100			358.671	100	0
	0.5	60	0.198857	0.206574	0.203179	0.20287	0.770648	0.743285	0.753285	0.796422	0.758507	0.772364	238.927	227.552	231.709	66.6144	63.4432	64.6021	232.729	64.8866	1.60464
	1	60	0.198857	0.206574	0.203179	0.20287	0.77807	0.75482	0.76482	0.806706	0.774491	0.788347	242.012	232.347	236.504	67.4746	64.7801	65.939	236.954	66.0646	1.35162
	1.5	60	0.198857	0.206574	0.203179	0.20287	0.633176	0.615596	0.623176	0.605939	0.581579	0.592083	181.782	174.474	177.625	50.682	48.6445	49.5231	177.96	49.6165	1.02198
	2	60	0.198857	0.206574	0.203179	0.20287	0.526339	0.51794	0.52094	0.457904	0.446266	0.450423	137.371	133.88	135.127	38.3	37.3266	37.6743	135.459	37.767	0.493278
	2.5	60	0.198857	0.206574	0.203179	0.20287	0.501664	0.503028	0.501664	0.423714	0.425604	0.423714	127.114	127.681	127.114	35.4403	35.5984	35.4403	127.303	35.493	0.0912704
	3	60	0.198857	0.206574	0.203179	0.20287	0.444831	0.484632	0.464632	0.344965	0.400114	0.372402	103.489	120.034	111.72	28.8536	33.4664	31.1485	111.748	31.1561	2.3064
Effects of temperature on stability of EndoPG (50 degree C)
Sample	Time (h)	DF	Blank			Avg Blank (To)	Abs. Sample (T1)			Gal. Acid (µmol)			Activity (Unit/ml)			% Activity			Avg. Activity (U/ml)	Avg % Activity	SD
			1	2	3		1	2	3	1	2	3	1	2	3	1	2	3
EndoPG	0	60	0.198857	0.206574	0.203179	0.20287	1.01238	1.06894	1.09482	1.13137	1.20974	1.2456	339.412	362.921	373.68	100			358.671	100	0
	0.5	60	0.198857	0.206574	0.203179	0.20287	0.747862	0.759544	0.757862	0.759456	0.689672	0.731744	227.837	206.902	219.523	63.5225	57.6856	61.2046	218.087	63.5225	2.93896
	1	60	0.198857	0.206574	0.203179	0.20287	0.74397	0.693607	0.72397	0.76485	0.781036	0.778706	229.455	234.311	233.612	63.9737	65.3275	65.1326	232.459	63.9737	0.731911
	1.5	60	0.198857	0.206574	0.203179	0.20287	0.571104	0.572852	0.571104	0.51993	0.522352	0.51993	155.979	156.706	155.979	43.4881	43.6907	43.4881	156.221	43.4881	0.116963
	2	60	0.198857	0.206574	0.203179	0.20287	0.493616	0.493776	0.493776	0.412562	0.412784	0.412784	123.769	123.835	123.835	34.5075	34.5261	34.5261	123.813	34.5075	0.0107233
	2.5	60	0.198857	0.206574	0.203179	0.20287	0.46997	0.465826	0.468826	0.379798	0.374055	0.378212	113.939	112.216	113.464	31.7671	31.2867	31.6344	113.206	31.7671	0.248064
	3	60	0.198857	0.206574	0.203179	0.20287	0.417691	0.436959	0.427691	0.307358	0.334057	0.321215	92.2075	100.217	96.3644	25.7081	27.9413	26.8671	96.263	25.7081	1.11685
Effects of temperature on stability of EndoPG (60 degree C)
Sample	Time (h)	DF	Blank			Avg Blank (To)	Abs. Sample (T1)			Gal. Acid (µmol)			Activity (Unit/ml)			% Activity			Avg. Activity (U/ml)	Avg % Activity	SD
			1	2	3		1	2	3	1	2	3	1	2	3	1	2	3
EndoPG	0	60	0.198857	0.206574	0.203179	0.20287	1.01238	1.06894	1.09482	1.13137	1.20974	1.2456	339.412	362.921	373.68	100			358.671	100	0
	0.5	60	0.198857	0.206574	0.203179	0.20287	0.397495	0.402229	0.402229	0.279375	0.285935	0.285935	83.8125	85.7804	85.7804	23.3675	23.9162	23.9162	85.1245	23.7333	0.316774
	1	60	0.198857	0.206574	0.203179	0.20287	0.335668	0.321971	0.321971	0.193707	0.174728	0.174728	58.112	52.4183	52.4183	16.202	14.6146	14.6146	54.3162	15.1437	0.916512
	1.5	60	0.198857	0.206574	0.203179	0.20287	0.327086	0.327598	0.327086	0.181815	0.182524	0.181815	54.5446	54.7573	54.5446	15.2074	15.2667	15.2074	54.6155	15.2272	0.034239
	2	60	0.198857	0.206574	0.203179	0.20287	0.313834	0.312883	0.313834	0.163453	0.162135	0.163453	49.0358	48.6404	49.0358	13.6715	13.5613	13.6715	48.904	13.6348	0.0636416
	2.5	60	0.198857	0.206574	0.203179	0.20287	0.317555	0.331165	0.331165	0.168608	0.187467	0.187467	50.5825	56.2401	56.2401	14.1028	15.6801	15.6801	54.3542	15.1543	0.910704
	3	60	0.198857	0.206574	0.203179	0.20287	0.327086	0.327598	0.313834	0.181815	0.182524	0.163453	54.5446	54.7573	49.0358	15.2074	15.2667	13.6715	52.7793	14.7152	0.90436
